# Supplementary material for: International Perspectives of Extended Genetic Sequencing When Used as Part of Newborn Screening to Identify Cystic Fibrosis
Source: Int J Neonatal Screen. 2024 Apr 8;10(2):31. doi: 10.3390/ijns10020031 (PMC11036278; doi:10.3390/ijns10020031)
Supplement: Supplementary file 1 [file IJNS-10-00031-s001.zip]

Archive with 1 entries (1 files):
- IJNS-2876460-supplementary.pdf
